# Supplementary material for: Gene Genealogy-Based Mutation Analysis Reveals Emergence of Aus, Tropical japonica, and Aromatic of Oryza sativa during the Later Stage of Rice Domestication
Source: Genes (Basel). 2023 Jul 8;14(7):1412. doi: 10.3390/genes14071412 (PMC10379336; doi:10.3390/genes14071412)
Supplement: Supplementary file 1 [file genes-14-01412-s001.zip]

Archive with 1 entries (1 files):
- genes-2404707-supplementary.pdf
